# Supplementary material for: The Impact of COVID-19 on Orthopedic Surgery Fellowship Training: A Survey of Fellowship Program Directors
Source: HSS J. 2021 May 10;18(1):105–9. doi: 10.1177/15563316211012006 (PMC8753546; doi:10.1177/15563316211012006)
Supplement: sj-zip-1-hss-10.1177_15563316211012006 – Supplemental material for The Impact of COVID-19 on Orthopedic Surgery Fellowship Training: A Survey of Fellowship Program Directors [file sj-zip-1-hss-10.1177_15563316211012006.zip]

Archive with 3 entries (3 files):
- Dugas coi_disclosure.pdf
- Heaps coi_disclosure.pdf
- Limpisvasti coi_disclosure.pdf
